# Supplementary material for: Educational efficacy of high-fidelity simulation in neonatal resuscitation training: a systematic review and meta-analysis
Source: BMC Med Educ. 2019 Aug 29;19:323. doi: 10.1186/s12909-019-1763-z (PMC6716944; doi:10.1186/s12909-019-1763-z)
Supplement: Supplementary file 2 — Table S1. Details of the intervention of the included studies. (XLSX 14 kb) [file 12909_2019_1763_MOESM2_ESM.xlsx]

## Sheet: Sheet1
Study	High-fidelity manikin	Low-fidelity manikin	Training content	Instructors	Scenario implementation	Debriefing	Learning time	Duration
Hossino et al, 2018	Gaumard Scientific’s Newborn Hal	-	Set up equipment and execute procedures on mannequin	Attending physician	Multiple NRP scenarios were presented, which gave the residents the opportunity to use the Neo-Tee Infant T-Piece Resuscitator, suction, intubate, perform chest compressions, place umbilical venous lines, and give epinephrine and boluses	N/A	N/A	N/A
Surcouf et al, 2013	Laerdal SimNewB	-	An unannounced mock resuscitation in a high-fidelity in-situ simulation training program	N/A	The resuscitation scenario that required to perform both bag and mask PPV and chest compressions in an infant delivered by emergent cesarean section for nonreassuring fetal heart tones.Scenario-debriefing cycle was repeated with a second scenario that required to perform neonatal resuscitation involving PPV and intubation due to respiratory distress associated with meconium-stained amniotic fluid	A structured debriefing session followed resuscitation immediately (10-15 minutes), including residents' reflection on what went well and what could be improved, and trainers' specific feedback and coaching, targeting specific improvement strategies to focus practice on enhancing targeted knowledge and behaviors/skills	1 hour	N/A
Finan et al, 2012	N/A	-	Intubation training	Advanced-practice respiratory therapists	Two clinical intubation scenarios (term infant and preterm infant)	Concurrent feedback to assist learning throughout the practice session	2 hours	N/A
Sawyer et al, 2011	Laerdal SimBaby	-	Three simulations sessions including establishing a baseline level of performance, providing an opportunity for practice, and evaluate the effect of the practice	One of the atuhor, Taylor Sawyer	Three scenarios: neonatal hypoxemia, hypovolemic shock from placental abruption, and septic shock from chorioamnionitis	A debriefing form that covered each of the key areas of NRP (initial steps, heart rate evaluation, positive pressure ventilation, etc) and several crisis resource management skills including leadership, resource management, and communication (limited in 20 minutes)	A maximum time of 10 minutes for each simulation session	Within 2 months between simulations
Malmstrom et al, 2017	Laerdal SimBaby	-	Didactic instruction, hands-on technical training using the same equipment as in real-life resuscitation and teamwork	N/A	Four scenarios simulating medical issues such as unexpected asphyxia, meconium aspiration and congenital diaphragmatic hernia (each scenario lasted 10-15 minutes)	A debriefing performed when the participants could follow the entire scenario by watching the video ( 20-30 minutes)	N/A	A full-day course
Wang et al, 2017	N/A	-	Instructor demonstration and simulated resuscitation training	N/A	N/A	N/A	N/A	N/A
Curran et al, 2015	Laerdal SimNewB; Gaumard newborn hal; Gaumard premie hal	Nasco life form infant crisis manikin	Day 1: instructor demonstration, participants learned and practiced resuscitation skills on a manikin, and an integrated skills station assessment (3 hours); Day 2: teamwork simulation scenario (1 hour)	N/A	Full-term neonate scenarios be simulated, ranging from a limp, cyanotic newborn with no vital signs, to a moving, crying, vigorous newborn; or full-term/premature neonate with breathing, pulses, color and vital signs that are responsive to hypoxic events and interventions	N/A	Encompassed 4 hours	2 day period
Nimbalkar et al, 2015	Laerdal SimNewB	Low fidelity Resusci® Baby Basic	Didactic session of nine lectures based on the NRP textbook (3 hours); Training on preparation for resuscitation, initial steps, bag and mask ventilation, and endotracheal intubation at skill stations (3 hours)	Certified trainers with at least 2-year experience as a NRP instructors	Case based scenarios	Not done	18 hours (6 hours each day)	3 day period
Chen et al, 2015	Laerdal SimBaby	-	Instructor demonstration and the scenarios-based simulated resuscitation training	N/A	Case based scenarios	N/A	N/A	N/A
Rubio-Gurung et al, 2014	Laerdal SimNewB	-	Two standardized scenarios played on a neonatal high-fidelity simulator, each professional to practice 2 or 3 training scenarios during the session and to train as a leader as well as a helper	N/A	Two scenarios, each training scenario lasted 2-10 minutes	The debriefing focused on technical skills (stimulation, bag and mask ventilation, thoracic compressions, and intubation), application of the algorithm (compliance with the guidelines and timing), and non-technical skills (specific roles of the leader and helper and communication between thema (10-30 minutes)	4 hours	Within 1 month (at least 80% of the staff)
Cheng et al, 2013	Laerdal SimBaby (full simulator functions were activated, turned on)	Laerdal SimBaby	Two simulated cardiopulmonary arrests, before and after debriefing	N/A	A 12-month-old infant in hypotensive shock progressing to ventricular fibrillation (12 minutes), which was divided up into 3 separate stages (hypotensive shock, ventricular fibrillation, return to normal sinus rhythm)	A 20-minute debriefing session that covered introduction, reaction, and understaning (medical management and crisis resource management) phases	N/A	N/A
Campbell et al, 2009	Laerdal SimBaby	Laerdal ALS Baby	Didactic training session based on the NRP manual (1 hour); Operating the resuscitation equipment, providing assisted bag-and-mask ventilation and intubating (30 minutes)	N/A	Two scenarios: a full-term infant with meconium aspiration and a full-term infant with respiratory depression born to a mother with a history of chronic narcotic ingestion (10 minutes)	N/A	1 hour and 40 minutes	N/A
Finan et al, 2012	N/A	N/A	Two simulated neonatal resuscitation scenarios	Two NRP instructors	Two scenarios: the case of a term infant, delivered through meconium-stained liquor and in poor condition at birth; a case of a term infant, on the postpartum ward, who developed supraventricular tachycardia	N/A	N/A	2 sessions with a 1-month interval
Lee et al, 2012	Laerdal SimNewB	-	Didactic training session ( 45 minutes) and simulation based educational intervention ( 4 hours )	NRP instructors	A range of experiences from medical management of a healthy, term neonate to the resuscitation of the apneic and bradycardic neonate	Debriefing by the clinical experts with the digitally records	4 hours and 45 minutes	N/A
Thomas et al, 2010	Laerdal SimBaby	N/A	NRP lectures, skills, resuscitation simulation, teamwork curriculum	Certified and experienced NRP instructors	Three scenarios: fetal bradycardia in a mother who was just admitted in active labor; fetal bradycardia in a mother who was just admitted with vigorous bleeding and a possible abruption; precipitous delivery and the baby is on the resuscitation stand	Debriefing by instructors reviewed the management of the case after each of the resuscitation scenarios	within 40 hours	6 months period
